# Supplementary material for: Quantifying anthropogenic wolf mortality in relation to hunting regulations and landscape attributes across North America
Source: Ecol Evol. 2022 May 20;12(5):e8875. doi: 10.1002/ece3.8875 (PMC9121029; doi:10.1002/ece3.8875)
Supplement: Supplementary file 1 — Supplementary Material [file ECE3-12-e8875-s001.xlsx]

## Sheet: Data
Title	Author	Publication Year	Start Date	End Date	Title	Volume	Issue	Start Page	End Page	Latitude	Longitude	Monitored	Known Mortality	Anthropogenic Mortality	Legal Harvest	Illegal Harvest	Management Mortality	Hunting	Road Density	Natural Habitat	Reestablished	Patch Area
Population Dynamics and Harvest Characteristics of Wolves in the Central Brooks Range, Alaska	Adams	2008	1986	1992	Wildlife Monographs	170	1	1	25	68.0004	-153.003	50	20	9	9	0	0	Open	0	1.01	Permanent	852847
Ecology of an Exploited Wolf Population in South-Central Alaska	Ballard	1987	1975	1982	Wildlife Monographs	98	1	3	54	62.1098	-149.019	151	71	58	33	24	0	Open	16.3408	1	Permanent	5163.65
Ecology of Wolves in Relation to a Migratory Caribou Herd in Northwest Alaska	Ballard	1997	1987	1992	Wildlife Monographs	135	1	3	47	67.2305	-160.057	85	52	36	36	0	0	Open	0	0.98	Permanent	164727
Impacts of breeder loss on social structure, reproduction, and population growth in a social canid	Borg	2015	1986	2012	Journal of Animal Ecology	84	2	177	187	63.4756	-151.395	387	94	26	21	0	0	Open	1.49813	1	Permanent	5726.4
Characteristics of Dispersal in a Colonizing Wolf Population in the Central Rocky Mountains	Boyd	1999	1979	1997	The Journal of Wildlife Management	63	4	1094	1108	48.7725	-113.822	58	30	25	17	0	0	Mixed	52.7858	0.95	Reestablished	786.195
The ecology of gray wolf (Canis lupus) habitat use, survival, and persistence in the central Rocky Mountains, Canada	Callaghan	2002	1987	2001	Thesis: University of Guelph			1	211	51.4941	-115.904	42	23	18	12	0	0	Mixed	31.3406	0.97	Permanent	2772.99
Landscape Use and Movements of Wolves in Relation to Livestock in a Wildland-Agriculture Matrix	Chavez	2006	1997	1999	The Journal of Wildlife Management	70	4	1079	1086	48.19	-95.59	16	9	7	0	4	3	Closed	106	0.66	Reestablished	84.4608
Demographic Patterns and Limitation of Grey Wolves in and Near Pukaskwa National Park, Ontario	Forshner	2000	1994	1998	Canadian Field Naturalist	118	1	95	104	48.352	-85.8108	26	16	8	5	0	0	Mixed	34.0595	1	Permanent	8888.59
Dynamics, Movements, and Feeding Ecology of a Newly Protected Wolf Population in Northwestern Minnesota	Fritts	1981	1972	1976	Wildlife Monographs	80	1	3	79	48.7111	-95.4268	37	9	4	0	4	0	Closed	33.4333	0.94	Reestablished	375.707
Dynamics, Movements, and Feeding Ecology of a Newly Protected Wolf Population in Northwestern Minnesota	Fritts	1981	1972	1976	Wildlife Monographs	80	1	3	79	48.7111	-95.4268	23	7	6	4	2	0	Open	33.4333	0.94	Reestablished	375.707
Wolf Population Dynamics and Prey Relationships in Northeastern Alberta	Fuller	1980	1980	1986	The Journal of Wildlife Management	44	3	583	602	46.4752	-93.8555	18	2	1	1	0	0	Open	7.7597	0.98	Permanent	1570.04
Population Dynamics of Wolves in North-Central Minnesota	Fuller	1989	1975	1978	Wildlife Monographs	105	1	3	41	58.1205	-113.111	81	38	33	0	17	2	Closed	88.8	0.97	Permanent	1068.2
Demography of a recovering wolf population in the Yukon	Hayes	2000	1990	1993	Canadian Journal of Zoology	78	1	36	48	62	-128	78	25	3	0	0	0	Open	18.0026	1	Permanent	106882
Pack Size of Wolves on Caribou winter ranges in West central Alberta	Kuzyk	2006	2000	2001	Canadian Field Naturalist	120	3	313	318	53.8062	-119.408	33	7	2	2	0	0	Open	22.6944	1	Permanent	5407.71
Productivity, Mortality and Population Trends of Wolves in Northeastern Minnesota	Mech	1977	1968	1976	Journal of Mammalogy	58	4	559	574	47.8673	-91.7173	NA	7	2	0	2	0	Closed	73.8986	0.99	Permanent	899.012
Productivity, Mortality and Population Trends of Wolves in Northeastern Minnesota	Mech	1977	1968	1976	Journal of Mammalogy	58	4	559	574	47.8673	-91.7173	NA	17	8	7	0	0	Open	73.8986	0.99	Permanent	899.012
Death from Anthropogenic causes is partially compensatory in recovering wolf populations	Murray	2012	1995	2004	Biological Conservation	143	11	2514	2524	44.1086	-110.635	299	132	79	0	17	50	Closed	60.5054	0.94	Reestablished	836.353
Death from Anthropogenic causes is partially compensatory in recovering wolf populations	Murray	2012	1995	2004	Biological Conservation	143	11	2514	2524	45.4226	-114.852	219	77	69	0	31	35	Closed	60.5054	0.94	Reestablished	836.353
Death from Anthropogenic causes is partially compensatory in recovering wolf populations	Murray	2012	1982	2004	Biological Conservation	143	11	2514	2524	47.4743	-113.129	193	111	97	20	39	23	Mixed	60.5054	0.94	Reestablished	836.353
The spatial ecology of gray wolves in the Upper Peninsula of Michigan, 1992–2013	ONeil	2017	1994	2013	PhD Dissertation (Michigan Tech U)			1	261	46.183	-87.431	367	162	118	0	68	14	Closed	166.508	0.92	Reestablished	326.312
Correlates of Mortality in an Exploited Wolf Population	Person	2008	1993	2004	The Journal of Wildlife Management	72	7	1540	1549	55.6606	-132.821	55	39	34	18	16	0	Open	25.4834	0.81	Permanent	568.255
Wolves of the Kenai Peninsula	Peterson	1984	1976	1981	Wildlife Monographs	88	1	3	52	60.3791	-159.749	64	23	20	18	2	0	Open	37.1487	0.94	Permanent	449.418
Effects of control on the dynamics of an adjacent protected wolf population in interior Alaska	Schmidt	2017	1993	2014	The Journal of Wildlife Management	198	1	1	30	64.8863	-142.939	143	83	35	22	0	13	Open	9.89047	1	Permanent	49064.7
Mortality sources and spatial partitioning among mountain caribou, moose, and wolves in the northern Columbia Mountains	Stotyn	2007	2003	2006	Rept to Columbia Basin Fish and Wild Comp Prog			1	48	51.0353	-118.661	14	2	1	0	0	0	Open	10.0567	1	Permanent	68458
Gray wolf mortality patterns in Wisconsin from 1979 to 2012	Treves	2017	1979	2012	Journal of Mammalogy	98	1	17	32	45.9742	-90.7042	NA	261	174	0	103	34	Closed	266.405	0.79	Reestablished	168.646
